# Supplementary material for: Usefulness of Cochrane Reviews in Clinical Guideline Development—A Survey of 585 Recommendations
Source: Int J Environ Res Public Health. 2022 Jan 7;19(2):685. doi: 10.3390/ijerph19020685 (PMC8775999; doi:10.3390/ijerph19020685)
Supplement: Supplementary file 1 [file ijerph-19-00685-s001.zip]

Archive with 2 entries (1 files):
- ijerph-1501398-supplementary/
- ijerph-1501398-supplementary/Supplementary Table S1_Datasheet.xlsx
