# Supplementary material for: Usefulness of Cochrane Reviews in Clinical Guideline Development—A Survey of 585 Recommendations
Source: Int J Environ Res Public Health. 2022 Jan 7;19(2):685. doi: 10.3390/ijerph19020685 (PMC8775999; doi:10.3390/ijerph19020685)
Supplement: Supplementary file 1 [file ijerph-19-00685-s001.zip › ijerph-1501398-supplementary/Supplementary Table S1_Datasheet.xlsx]

## Sheet: Year
	nkr_name	nkr_eng	Year	Cochrane_topic	total_rec	piro+pico	bestpractice_rec	cochrane_rec	alloutcome	allcritical	somecritical	someoutcome
1	National klinisk retningslinje for udvalgte sundhedsfaglige indsatser til patienter med type 2 diabetes	National clinical guideline for selected health-related interventions for patients with type 2 diabetes.	2014	Endocrine & metabolic	8	7	1	1	0	0	1	0
2	National klinisk retningslinje for polycystisk ovariesyndrom - diagnostik og risikovurdering	National clinical guideline for polycystic ovary syndrome - diagnostic and risk assessment	2014	Gynaecology	10	1	9	0	0	0	0	0
3	National klinisk retningslinje for farmakologisk behandling af bipolar lidelse	National clinical guideline for the pharmacological treatment of bipolar disorder – add-on maintenance treatment following depression	2014	Mental health	21	8	13	0	0	0	0	0
4	National klinisk retningslinje for behandling af håndledsnære brud	National clinical guideline on the treatment of distal radial fractures	2014	Orthopaedics & trauma	18	5	13	2	2	0	0	0
5	National klinisk retningslinje for førstegangsfødende med dystoci	National clinical guideline concerning primiparous women with dystocia (lack of progress)	2014	Pregnancy & childbirth	23	4	19	3	1	0	2	0
6	National klinisk retningslinje for følgevirkninger efter operation for brystkræft	National clinical guideline concerning complications following surgery for early breast cancer	2015	Cancer	8	5	3	0	0	0	0	0
7	National klinisk retningslinje for behandling med trommehindedræn	National clinical guideline for treatment with tympanic membrane drainage	2015	Ear, nose & throat	9	8	1	0	0	0	0	0
8	National klinisk retningslinje for analinkontinens hos voksne	National clinical guideline for fecal incontinence in adults	2015	Gastroenterology & hepatology	11	8	3	2	0	0	2	0
9	National klinisk retningslinje for hysterektomi (fjernelse af livmoderen) ved godartet sygdom	National clinical guideline for hysterectomy (removal of the uterus) in benign disease	2015	Gynaecology	9	6	3	2	1	0	1	0
10	National klinisk retningslinje for behandling af høfeber (allergisk rhinokonjunktivitis)	National clinical guideline for the treatment of hay fever (allergic rhinoconjunctivitis)	2015	Lungs & airways	9	9	0	1	0	1	0	0
11	National klinisk retningslinje for non-farmakologisk behandling af astma hos børn og unge	National clinical guideline for non-pharmacological treatment of asthma in children and adolescents	2015	Lungs & airways	8	8	0	3	3	0	0	0
12	National klinisk retningslinje for udredning og behandling af ADHD hos voksne	National clinical guideline for assessment and treatment of ADHD in adults	2015	Mental health	11	5	6	0	0	0	0	0
13	National klinisk retningslinje for behandling af moderat og svær bulimi	National clinical guideline for non-pharmacological treatment of asthma in children and adolescents	2015	Mental health	10	6	4	0	0	0	0	0
14	National klinisk retningslinje for behandling af patienter med skizofreni og komplekse forløb	National clinical guideline for the treatment of patients with schizophrenia and complex pathways	2015	Mental health	9	7	2	4	1	3	0	0
15	National klinisk retningslinje om udredning og behandling af epilepsi hos børn og unge	National clinical guideline on the assessment and treatment of epilepsy in children and adolescents.	2015	Neurology	9	5	4	2	2	0	0	0
16	National klinisk retningslinje for øvre dysfagi (synkebesvær) - opsporing, udredning og udvalgte indsatser	National clinical guideline for upper dysphagia (difficulty swallowing) - detection, assessment and selected interventions.	2015	Neurology	9	2	7	0	0	0	0	0
17	National klinisk retningslinje for ikke-kirurgisk behandling af nyopstået rodpåvirkning i nakken med udstrålende symptomer til armen (cervikal radikulopati)	National clinical guideline for non-surgical treatment of patients with recent onset neck pain or cervical radiculopathy	2015	Pain & anaesthesia	9	3	6	1	1	0	0	0
18	National klinisk retningslinje for brug af antibiotika ved tandlægebehandling	National clinical guideline for the use of antibiotics in dental treatment	2016	Dentistry & oral health	10	5	5	2	0	0	1	1
19	National klinisk retningslinje for fjernelse af mandler (tonsillektomi)	National clinical guideline for the removal of tonsils (tonsillectomy)	2016	Ear, nose & throat	9	4	5	3	3	0	0	0
20	National klinisk retningslinje for ernærings- og træningsindsatser til ældre med geriatriske problemstillinger	National clinical guideline for nutrition and exercise efforts for elderly people with geriatric issues	2016	Endocrine & metabolic	8	6	2	0	0	0	0	0
21	National klinisk retningslinje for behandling af obsessiv-kompulsiv tilstand (OCD)	National clinical guideline for the treatment of Obsessive Compulsive Disorder (OCD)	2016	Mental health	10	7	3	2	0	1	1	0
22	National klinisk retningslinje for non-farmakologisk behandling af unipolar depression	National clinical guideline for non-pharmacological treatment for unipolar depression	2016	Mental health	9	7	2	1	1	0	0	0
23	National klinisk retningslinje for behandling af angst hos børn og unge	National clinical guideline for the treatment of anxiety in children and adolescents	2016	mental health	8	6	2	3	0	2	1	0
24	National klinisk retningslinje for behandling af anorexia nervosa	National clinical guideline for the treatment of anorexia nervosa	2016	Mental health	14	8	6	2	0	2	0	0
25	National klinisk retningslinje for meniskpatologi i knæet	National clinical guideline for meniscus pathology in the knee	2016	Orthopaedics & trauma	17	9	8	0	0	0	0	0
26	National klinisk retningslinje for ikke-kirurgisk behandling af nylig opstået lumbal nerverods­påvirkning (lumbal radikulopati)	National clinical guideline for non-surgical treatment of recently emerged lumbar nerve root influence (lumbar radikulopathy)	2016	Pain & anaesthesia	9	6	3	3	0	3	0	0
27	National klinisk retningslinje for behandling af nyopståede lænderygsmerter	National clinical guideline for treating acute lower back pain	2016	Pain & anaesthesia	10	9	1	5	0	4	1	0
28	National klinisk retningslinje for ikke-kirurgisk behandling af nyopståede uspecifikke nakkesmerter	National clinical guideline for non-surgical treatment for acute nonspecific neck pain	2016	Pain & anaesthesia	12	9	3	8	0	5	1	2
29	National klinisk retningslinje for psoriasis	National clinical guideline for psoriasis	2016	Skin disorders	9	3	6	0	0	0	0	0
30	National klinisk retningslinje for behandling af håndeksem	National clinical guideline for the treatment of hand eczema	2016	Skin disorders	14	7	7	0	0	0	0	0
31	National klinisk retningslinje for udredning og behandling af personer med samtidig alkoholafhængighed og psykisk lidelse	National clinical guideline for the investigation and treatment of people with concurrent alcohol dependence and mental illness	2016	Tobacco, drugs & alcohol	13	6	7	2	0	1	0	1
32	National klinisk retningslinje for fedmekirurgi	National clinical guideline for obesity surgery	2017	Gastroenterology & hepatology	8	5	3	3	0	0	3	0
33	National klinisk retningslinje for behandling af lumbal spinalstenose	National clinical guideline for the treatment of lumbar spinal stenosis	2017	Neurology	10	7	3	2	0	1	1	0
34	National klinisk retningslinje for behandling af hjernemetastaser	National clinical guideline for the treatment of brain metastases	2018	Cancer	9	5	4	0	0	0	0	0
35	National klinisk retningslinje for meniere	National clinical guideline for the treatment of Ménière’s disease	2018	Ear, nose & throat	9	6	3	4	0	0	2	2
36	National klinisk retningslinje for indikation for transfusion med blodkomponenter	National clinical guideline for the indication for transfusion using blood components	2018	Heart & circulation	10	7	3	3	3	0	0	0
37	National klinisk retningslinje for behandling af kronisk ødem i under­ekstremiteterne	National clinical guideline for the treatment of lower limb chronic oedema	2018	Heart & circulation	10	4	6	0	0	0	0	0
38	National klinisk retningslinje for rehabilitering af KOL	National clinical guideline for rehabilitation of patients with COPD	2018	Lungs & airways	8	6	2	3	0	1	1	1
39	National klinisk retningslinje for diagnostik af MCI og demens	National clinical guideline for diagnosis of mild cognitive impairment and dementia	2018	Neurology	8	8	0	3	2	1	0	0
40	National klinisk retningslinje for demens og medicin	National clinical guideline on dementia and medicine	2018	Neurology	9	4	5	2	0	2	0	0
41	National klinisk retningslinje for forebyggelse af fald	National clinical guideline for the prevention of falls in elderly people	2018	Orthopaedics & trauma	8	8	0	5	0	0	4	1
42	National klinisk retningslinje for udredning og behandling/­rehabilitering af patienter med generaliserede smerter i bevægeapparatet	National clinical guideline for the assessment, treatment and rehabilitation of patients with chronic widespread pain	2018	Pain & anaesthesia	13	9	4	5	1	2	2	0
43	National klinisk retningslinje for behandling af alkoholafhængighed (inkl. Tillæg)	National clinical guideline on treatment of alcohol dependence	2018	Tobacco, drugs & alcohol	18	15	3	1	0	0	1	0
44	National klinisk retningslinje for behandling af emotionel ustabil personlighedsstruktur, borderline type	National clinical guideline for the treatment of emotionally unstable personality structure, borderline type	2019	Mental health	10	7	3	3	0	0	2	1
45	National klinisk retningslinje for iltbehandling af den akut syge voksne	National clinical guideline for oxygen therapy for acutely ill adult patients	2019	Orthopaedics & trauma	2	2	0	0	0	0	0	0
46	National klinisk retningslinje for forebyggelse og behandling af adfærdsmæssige og psykiske symptomer hos personer med demens	National clinical guideline for the prevention and treatment of behavioural and psychological symptoms in persons with dementia	2019	Neurology	10	10	0	4	0	2	2	0
47	National klinisk retningslinje for behandling af aldersbetinget grå stær	National clinical guideline for treatment of age-related cataract	2020	Eyes & vision	11	9	2	1	1	0	0	0
48	National klinisk retningslinje for urininkontinens hos kvinder	National clinical guideline on urinary incontinence in women	2020	Urology	10	9	1	2	0	1	1	0
49	National klinisk retningslinje for ADHD hos børn og unge	National clinical guideline for assessment and treatment of ADHD in children and young people	2021	Mental health	24	19	5	3	3	0	0	0
50	National klinisk retningslinje for behandling af autismespektrumforstyrrelser hos børn og unge	National clinical guideline for the treatment of autism spectrum disorders in children and adolescents	2021	Mental health	9	9	0	0	0	0	0	0
51	National klinisk retningslinje for behandling af angstlidelser hos voksne	National clinical guideline for treating anxiety disorders in adults	2021	Mental health	10	9	1	1	0	1	0	0
52	National klinisk retningslinje for hofteartrose	National clinical guideline for hip osteoarthritis	2021	Orthopaedics & trauma	8	7	1	3	0	1	2	0
53	National klinisk retningslinje for rehabilitering af patienter med prostatakræft	National clinical guideline for the rehabilitation of patients with prostate cancer	2021	Cancer	6	5	1	2	0	1	1	0
54	National klinisk retningslinje for behandling af patienter med subakromielt smertesyndrom i skulderen	National clinical guideline for the treatment of patients with subacromial pain syndrome in the shoulder	2021	Pain & anaesthesia	4	4	0	3	3	0	0	0
55	National klinisk retningslinje for forebyggelse og behandling af organisk delirium	National clinical guideline for prevention and treatment of organic delirium	2021	Neurology	11	5	6	1	0	1	0	0
56	National klinisk retningslinje for udredning og behandling af patienter med diabetiske fodsår	National clinical guideline for assessment and treatment of patients with diabetic foot ulcers	2021	Endocrine & metabolic	7	6	1	0	0	0	0	0
	Total				585	374	211	106	28	36	33	9
